# Supplementary material for: Land Use, Macroalgae, and a Tumor-Forming Disease in Marine Turtles
Source: PLoS One. 2010 Sep 29;5(9):e12900. doi: 10.1371/journal.pone.0012900 (PMC2947502; doi:10.1371/journal.pone.0012900)
Supplement: Table S3 — Complete data table for watersheds used in the geographically weighted regression and seen in Figs. 4–5. Data table is included as a .txt file. (0.01 MB TXT) [file pone.0012900.s003.txt]

Island	Island_region	Watershed	Macroalgae_history	N_Footprint	Disease_rate_observed	Disease_rate_GWR_prediction
MAUI	South Maui	Ahihi Kinau	minor	0.205420724	0.375831821	0.3781
OAHU	North Shore	Anahulu	major	0.841976678	0.769015367	0.7326
OAHU	Kaneohe	Haiamoa	major	0.714824734	0.770854492	0.6758
OAHU	South Shore	Halawa_Oahu	major	0.931522984	0.828715467	0.7795
OAHU	Kahuku	Halehaa	minor	0.520954611	0.659104658	0.6819
OAHU	Maunalua	Hanauma	major	0.446345968	0.485480944	0.4207
MAUI	South Maui	Hapapa	major	0.801315115	0.929729234	0.7446
OAHU	Kaneohe	Heeia	major	0.609617509	0.554125721	0.5976
HAWAII	Hilo	Hilea	none	0.226173412	0.013762855	0.0889
MAUI	West Maui	Honolua	minor	0.356648464	0.331669691	0.5086
HAWAII	Hilo	Kaahakini	none	0.365099477	0.50312563	0.3833
OAHU	Waimanalo	Kaelepulu_Oahu	none	0.27908759	0.479083145	0.361
MAUI	West Maui	Kahana_Maui	major	0.639658266	0.784202299	0.5885
OAHU	Kahuku	Kahana_Oahu	minor	0.47543962	0.709833972	0.6796
OAHU	Waimanalo	Kahawai	none	0.501009035	0.194428157	0.4636
OAHU	Kahuku	Kahawainui	minor	0.523903735	0.625200933	0.6125
MAUI	West Maui	Kahoma	major	0.766778377	0.765955838	0.613
MAUI	North Maui	Kailua_Gulch	major	0.566719753	0.650179709	0.6505
OAHU	Kahuku	Kaipapau	minor	0.12217618	0.400604961	0.4341
MAUI	North Maui	Kalialinui	major	0.791623589	0.523694293	0.6773
OAHU	South Shore	Kalihi	major	0.593520406	0.389594676	0.5547
OAHU	South Shore	Kaloi	major	0.57556687	0.679920194	0.5848
OAHU	Waianae	Kaluakauila	none	0.011347911	0.240572696	0.0894
OAHU	Kahuku	Kaluanui	minor	0.245121173	0.476248812	0.4979
OAHU	Waianae	Kamaileunu	minor	0.160642169	0	0.1487
OAHU	Maunalua	Kamiloiki	major	0.817861315	0.890350877	0.861
OAHU	Kaneohe	Kaneohe	major	0.811870197	0.551119177	0.5718
HAWAII	Hilo	Kapapala	none	0.129771147	0.320409173	0.173
OAHU	Waianae	Kaupuni	minor	0.62398204	0.429685268	0.503
HAWAII	Kona	Kawaihae	none	0.284714429	0.074410163	0.0784
OAHU	North Shore	Kawela_oahu	none	0.730118749	0.53420575	0.6331
OAHU	Kaneohe	Keaahala_oahu	major	0.806720351	0.582130614	0.6058
OAHU	Waianae	Keaau	minor	0.245875133	0.076678766	0.2238
HAWAII	Kona	Keahole	none	0.458426034	0.143375681	0.1387
OAHU	North Shore	Keamanea	major	0.737458157	0.735404175	0.6869
HAWAII	Kona	Kiholo	minor	0.434701495	0.145190563	0.1507
HAWAII	Kona	Kiilae	none	0.169668437	0	0.0531
OAHU	Waimanalo	Koko Crater	minor	0.034423779	0.125327687	0.2122
OAHU	Kaneohe	Kualoa_oahu	major	0.590858814	0.902275033	0.7972
OAHU	Maunalua	Kuliouou	major	0.690960913	0.75892317	0.754
MAUI	West Maui	Launiupoko	minor	0.246722875	0.661826981	0.5565
OAHU	Waianae	Mailiili	none	0.511705602	0.564744542	0.5027
OAHU	North Shore	Makaleha	none	0.357239225	0.356805808	0.3099
OAHU	Waimanalo	Makapuu_oahu	none	0.077830428	0.319419238	0.2236
OAHU	Kahuku	Makaua	minor	0.447227138	0.523625875	0.6278
OAHU	Kahuku	Malaekahana	major	0.785084287	0.913692277	0.7953
MAUI	North Maui	Maliko	major	0.590144252	0.650937689	0.6535
OAHU	North Shore	Manini	none	0.463588686	0.36700071	0.3708
OAHU	South Shore	Manoa-Palolo	major	0.553332024	0.61336608	0.6024
OAHU	South Shore	Manuwai	major	0.555996262	0.526648518	0.5436
OAHU	South Shore	Moanalua	major	0.602943361	0.692226255	0.5669
OAHU	Waianae	Nanakuli	none	0.439956959	0.321914701	0.4568
OAHU	Maunalua	Niu_oahu	major	0.464838262	0.623829689	0.5472
OAHU	South Shore	Nuuanu_oahu	major	0.591121467	0.618874773	0.5724
OAHU	Kahuku	Oio	minor	0.451810039	0.286267393	0.4677
MAUI	West Maui	Olowalu	minor	0.334503142	0.593012704	0.5911
HAWAII	Hilo	Pahala	none	0.218664832	0.176043557	0.1428
OAHU	North Shore	Pakulena	none	0.164637689	0.311857229	0.2931
MAUI	South Maui	Papalaua	minor	0.392222515	0.637326074	0.6158
OAHU	North Shore	Paukauila	major	1	0.702979044	0.76
OAHU	North Shore	Paumalu	none	0.167981679	0.31223533	0.2853
MAUI	South Maui	Pohakea	major	0.760977979	0.515245009	0.5924
HAWAII	Kona	Pohakuloa	minor	0.250089317	0.205807623	0.0627
OAHU	Maunalua	Portlock	major	0.536143873	0.874369833	0.6819
OAHU	Kaneohe	PuuHawaiiloa_oahu	major	0.604637037	0.687794325	0.582
OAHU	Waianae	Ulehawa	none	0.269402009	0.515547489	0.299
MAUI	West Maui	Wahikuli	major	0.604129995	0.259528131	0.5842
HAWAII	Kona	Waiaha	minor	0.516656779	0	0.137
MAUI	South Maui	Waiakoa	major	0.747732979	0.733903725	0.7138
OAHU	Maunalua	Waialaenui	major	0.613825323	0.731797333	0.7144
OAHU	North Shore	Waialua_oahu	major	0.712168245	0.564772289	0.5623
OAHU	Kaneohe	Waianu	major	0.535385939	0.746218996	0.7262
MAUI	North Maui	Waiehu_Maui	major	0.970593095	0.648119737	0.6254
OAHU	Kaneohe	Waikane	major	0.463844262	0.682193991	0.6626
OAHU	South Shore	Waikele_oahu	major	0.969227106	0.879088526	0.8226
MAUI	South Maui	Wailea	major	0.75273579	0.651220964	0.7167
OAHU	Kahuku	Wailele_oahu	minor	0.575641199	0.508432665	0.651
HAWAII	Hilo	Wailuku	major	0.987375594	0.766291382	0.7479
OAHU	South Shore	Waimalu	major	0.813265172	0.588021779	0.6949
OAHU	Waimanalo	Waimanalo	none	0.322568806	0.176446864	0.2808
OAHU	North Shore	Waimea_oahu	none	0.452559487	0.491833031	0.514
OAHU	Kahuku	Waipuhi	minor	0.302289997	0.600584795	0.5185
